# Supplementary material for: Centromere defects, chromosome instability, and cGAS-STING activation in systemic sclerosis
Source: Nat Commun. 2022 Nov 18;13:7074. doi: 10.1038/s41467-022-34775-8 (PMC9674829; doi:10.1038/s41467-022-34775-8)
Supplement: Supplementary file 3 — Source Data [file 41467_2022_34775_MOESM3_ESM.xlsx]

## Sheet: Figure 1
	A										B
		N59	N63	N67	N68	17	18	19	25			N59	N60	N64	43	60	65	74
	D1Z5	0	-0.03182	-0.10842	0.017993	0.070781	0.447669	-0.03062	0.156134		D1Z5	0	0	0.030613	-1.56405	-1.69085	-1.82555	-1.51201
	D2Z1	0	-0.00963	-0.05355	-0.0356	0.178564	0.397536	-0.44566	0.034959		D2Z1	0	0.046267	-0.22892	-1.7632	-0.1338	-0.8445	-0.61768
	D3Z1	0	0.027829	0.053226	0.135178	0.128711	0.328653	-0.24239	0.00949		D3Z1	0	-0.02477	0.152833	-1.01898	-0.27222	-1.53005	0.036823
	D4Z1	0	0.075976	0.066872	0.116605	0.283823	0.405086	-0.26556	0.045595		D4Z1	0	0.146768	0.274383	-0.54995	-0.32763	-0.53595	0.084629
	D5Z1	0	0.215839	0.168577	0.180618	0.363945	0.111983	0.395854	0.323005		D5Z1	0	0.422341	0.043391	-1.4709	0.201554	0.021301	0.30766
	D6Z1	0	0.087299	-0.02077	-0.27604	0.296214	0.150214	-0.31578	-0.01475		D6Z1	0	-0.33768	0.033719	-0.60126	-0.27269	-0.3631	0.274182
	D7Z1	0	-0.06322	0.193863	0.164362	0.24564	0.105059	-0.13215	-0.11018		D7Z1	0	-0.23235	0.116736	-0.53523	-1.64183	-0.32541	0.288127
	D7Z2	0	-0.01234	-0.09392	-0.03131	0.255574	0.111682	-0.6138	-0.10687		D7Z2	0	0.018175	0.253194	-0.68859	-0.41422	-0.47286	0.093884
	D8Z2	0	0.09934	-0.00753	0.156536	0.156837	0.310964	-0.26039	0.091513		D8Z2	0	-0.18062	0.199349	-1.8108	0.105426	-1.49007	0.373118
	D9Z4	0	0.025287	-0.1183	0.132754	0.203195	0.094824	-0.0006	-0.09603		D9Z4	0	-0.29214	0.239623	-0.62211	-0.23263	-0.49405	0.180095
	D10Z1	0	0.200185	0.213129	0.244737	0.510547	0.260993	-0.24052	0.212527		D10Z1	0	0.111619	0.090265	-0.59008	0.041794	-0.45764	-0.00893
	D11Z1	0	0.134259	-0.19236	0.103855	0.079472	0.146903	-0.50964	0.09934		D11Z1	0	0.03058	-0.13765	-0.5705	0.213546	-0.61561	-0.09105
	D12Z3	0	-0.25678	-0.28809	-0.118	-0.23992	0.112585	-0.13155	0.072247		D12Z3	0	-0.3712	-0.49788	-0.91879	-0.51179	-0.7074	0.027849
	D13Z1	0	-0.01415	-0.17189	-0.43017	-0.34378	-0.14449	-0.60748	-0.83385		D13Z1	0	0.060206	-1.66746	-1.49221	-1.21514	-0.20915	-0.52273
	D13Z1 LNA	0	-0.21223	0.130647	0.06713	-0.43168	-0.46268	-0.08549	-0.22276		D13Z1 LNA	0	-0.21223	0.130647	-0.36713	-0.93168	-0.96268	-0.58549
	D14Z1/D22Z1	0	0.124626	0.146301	0.138474	0.197476	0.424452	-0.23781	0.062614		D14Z1/D22Z1	0	0.124626	0.146301	0.138474	0.197476	0.424452	-0.23781
	D15Z3	0	0.483755	0.114692	-0.02288	-0.09121	0.626744	0.302836	0.038532		D15Z3	0	-0.16419	0.076637	-0.87147	-1.74426	-0.37206	0.123897
	D16Z2	0	0.303739	-0.14239	-0.1472	0.203496	0.287183	-0.16316	0.22216		D16Z2	0	-0.0059	-0.09605	-0.35542	-1.64029	-0.46829	-0.09734
	D17Z1	0	0.078569	-0.05238	-0.0009	0.150816	-0.15714	-0.21855	0.252865		D17Z1	0	0.42903	0.041343	-0.68071	-1.35981	-0.20485	0.125427
	D17Z1b	0	-0.15413	-0.04305	0.029501	0.045456	-0.36063	-0.07014	-0.00722		D17Z1b	0	0.294432	0.6422	-0.31429	0.385029	-0.4249	-0.08859
	D18Z1	0	-0.08248	-0.12252	-0.05087	0.116499	-0.38803	-0.08549	0.046058		D18Z1	0	-0.18424	0.354468	-0.53563	0.068319	-0.57796	-0.06638
	D18Z2	0	-0.14058	-0.06713	-0.01204	0.099641	-0.2038	-0.16256	-0.028		D18Z2	0	-0.18424	0.354468	-0.53563	0.068319	-0.57796	-0.06638
	D19Z4	0	0.230288	0.176404	0.115294	0.422947	0.444019	-0.16195	0.538844		D19Z4	0	-0.41231	1.0963	1.43339	0.72333	1.25176	1.78184
	D19Z5	0	0.326317	0.039736	0.267616	0.278754	0.509644	-0.23059	0.39465		D19Z5	0	-0.04485	0.080365	1.21979	1.91445	1.90854	-0.46506
	D20Z2	0	0.195971	0.161051	0.186037	0.557809	0.618918	-0.09844	0.425355		D20Z2	0	0.506598	0.317919	-0.70854	0.26521	-0.66134	0.30432
	D21Z1	0	0.027394	0.111983	0.105963	-0.70471	-0.09844	-0.36124	-0.05208		D21Z1	0	0.830388	-0.50152	0.933294	0.846366	-1.29859	0.836327
	D22Z4	0	0.400069	-0.07285	0.220053	0.364848	0.726084	-0.13185	0.350399		D22Z4	0	-0.18167	-0.0159	-0.76064	0.245379	-0.30319	0.117884
	DXZ1	0	0.099641	0.028297	0.345883	0.264304	0.071344	-0.118	-0.02318		DXZ1	0	0.043631	0.002215	-0.11702	-0.14657	-0.64569	0.247796
	DYZ3	-2	0	-2	-2	-2	0	-2	0		DYZ3	-2	-2	0	-2	0	0	-2
	p82H	0	0.2047	0.07014	0.049971	0.323005	0.220354	-0.09091	0.138474		K222	0	-0.69387	0.117703	0.081579	-0.33475	-0.36063	-0.48074
	K222	0	-0.69387	0.117703	0.081579	-0.33475	-0.36063	-0.48074	0.039736		p82H	0	-0.11917	0.210711	-0.47839	-0.21171	-1.01976	-0.26541
	gapdh	0	0.215839	0.168577	0.180618	0.363945	0.111983	0.395854	0.323005		gapdh	0	0.168577	0.180618	0.363945	0.111983	0.395854	0.323005
	thransthyretin	0	-0.02679	-0.39465	0.191455	0.160148	0.049068	0.030705	-0.38803		thransthyretin	0	-0.02679	-0.39465	0.191455	0.160148	0.049068	0.030705
	top3A	0	0	0	0	0	0	0	0		top3A	0	0.035469	0.21621	-0.52826	-0.20609	-0.51081	-0.14105
		Below threshold?	P value	Mean of N59	Mean of 17	Difference	SE of difference	t ratio	df			Below threshold?	P value	Mean of N59	Mean of 60	Difference	SE of difference	t ratio	df
	D1Z5	No	0.3666	-0.0407	0.161	-0.202	0.223	0.905	170		D1Z5	Yes	<0.0001	0.0102	-1.65	1.66	0.389	4.27	170
	D2Z1	No	0.7393	-0.0329	0.0413	-0.0743	0.223	0.333	170		D2Z1	Yes	0.0467	-0.0609	-0.84	0.779	0.389	2	170
	D3Z1	No	0.943	0.0721	0.0561	0.016	0.223	0.0716	170		D3Z1	No	0.059	0.0427	-0.696	0.739	0.389	1.9	170
	D4Z1	No	0.8904	0.0865	0.117	-0.0308	0.223	0.138	170		D4Z1	No	0.2257	0.14	-0.332	0.473	0.389	1.22	170
	D5Z1	No	0.6211	0.188	0.299	-0.11	0.223	0.495	170		D5Z1	No	0.3167	0.155	-0.235	0.39	0.389	1	170
	D6Z1	No	0.658	-0.0698	0.029	-0.0988	0.223	0.443	170		D6Z1	No	0.7203	-0.101	-0.241	0.139	0.389	0.359	170
	D7Z1	No	0.7496	0.0983	0.0271	0.0712	0.223	0.32	170		D7Z1	No	0.1869	-0.0385	-0.554	0.515	0.389	1.33	170
	D7Z2	No	0.849	-0.0459	-0.0884	0.0425	0.223	0.191	170		D7Z2	No	0.2373	0.0905	-0.37	0.461	0.389	1.19	170
	D8Z2	No	0.9712	0.0828	0.0747	0.00805	0.223	0.0361	170		D8Z2	No	0.0688	0.00624	-0.706	0.712	0.389	1.83	170
	D9Z4	No	0.868	0.0132	0.0503	-0.0371	0.223	0.166	170		D9Z4	No	0.4807	-0.0175	-0.292	0.275	0.389	0.707	170
	D10Z1	No	0.8808	0.219	0.186	0.0335	0.223	0.15	170		D10Z1	No	0.41	0.0673	-0.254	0.321	0.389	0.826	170
	D11Z1	No	0.7838	0.0153	-0.046	0.0612	0.223	0.275	170		D11Z1	No	0.5544	-0.0357	-0.266	0.23	0.389	0.592	170
	D12Z3	No	0.4352	-0.221	-0.0467	-0.174	0.223	0.782	170		D12Z3	No	0.5414	-0.29	-0.528	0.238	0.389	0.612	170
	D13Z1	No	0.2156	-0.205	-0.482	0.277	0.223	1.24	170		D13Z1	No	0.4056	-0.536	-0.86	0.324	0.389	0.834	170
	D13Z1 LNA	No	0.1861	-0.00482	-0.301	0.296	0.223	1.33	170		D13Z1 LNA	No	0.08	-0.0272	-0.712	0.685	0.389	1.76	170
	D14Z1/D22Z1	No	0.9116	0.136	0.112	0.0248	0.223	0.111	170		D14Z1/D22Z1	No	0.9175	0.0903	0.131	-0.0403	0.389	0.104	170
	D15Z3	No	0.9024	0.192	0.219	-0.0274	0.223	0.123	170		D15Z3	No	0.079	-0.0292	-0.716	0.687	0.389	1.77	170
	D16Z2	No	0.5523	0.00472	0.137	-0.133	0.223	0.595	170		D16Z2	No	0.1206	-0.034	-0.64	0.606	0.389	1.56	170
	D17Z1	No	0.9949	0.00843	0.007	0.00143	0.223	0.00643	170		D17Z1	No	0.079	0.157	-0.53	0.687	0.389	1.77	170
	D17Z1b	No	0.8499	-0.0559	-0.0981	0.0422	0.223	0.19	170		D17Z1b	No	0.2781	0.312	-0.111	0.423	0.389	1.09	170
	D18Z1	No	0.973	-0.0853	-0.0777	-0.00755	0.223	0.0339	170		D18Z1	No	0.3904	0.0567	-0.278	0.335	0.389	0.861	170
	D18Z2	No	0.9985	-0.0733	-0.0737	0.00043	0.223	0.00193	170		D18Z2	No	0.3904	0.0567	-0.278	0.335	0.389	0.861	170
	D19Z4	No	0.5396	0.174	0.311	-0.137	0.223	0.615	170		D19Z4	Yes	0.0066	0.228	1.3	-1.07	0.389	2.75	170
	D19Z5	No	0.9041	0.211	0.238	-0.0269	0.223	0.121	170		D19Z5	Yes	0.004	0.0118	1.14	-1.13	0.389	2.91	170
	D20Z2	No	0.3831	0.181	0.376	-0.195	0.223	0.875	170		D20Z2	No	0.2234	0.275	-0.2	0.475	0.389	1.22	170
	D21Z1	No	0.0852	0.0818	-0.304	0.386	0.223	1.73	170		D21Z1	No	0.5726	0.11	0.329	-0.22	0.389	0.565	170
	D22Z4	No	0.5163	0.182	0.327	-0.145	0.223	0.65	170		D22Z4	No	0.7789	-0.0659	-0.175	0.109	0.389	0.281	170
	DXZ1	No	0.6244	0.158	0.0486	0.109	0.223	0.491	170		DXZ1	No	0.6427	0.0153	-0.165	0.181	0.389	0.465	170
	DYZ3	No	0.1366	-1.33	-1	-0.333	0.223	1.5	170		DYZ3	No	0.3923	-1.33	-1	-0.333	0.389	0.858	170
	p82H	No	0.8597	0.108	0.148	-0.0395	0.223	0.177	170		K222	No	0.834	-0.192	-0.274	0.0816	0.389	0.21	170
	K222	No	0.5933	-0.165	-0.284	0.119	0.223	0.535	170		p82H	No	0.1791	0.0305	-0.494	0.524	0.389	1.35	170
	gapdh	No	0.6211	0.188	0.299	-0.11	0.223	0.495	170		gapdh	No	0.6396	0.116	0.299	-0.182	0.389	0.469	170
	thransthyretin	No	0.8591	-0.0767	-0.037	-0.0396	0.223	0.178	170		thransthyretin	No	0.5237	-0.14	0.108	-0.248	0.389	0.639	170
	top3A	No	>0.9999	0	0	0	0.223	0	170		top3A	No	0.2696	0.0839	-0.347	0.43	0.389	1.11	170

## Sheet: Figure 4
BANF1 fluorescence intensity
	Subject mean Fluorescence	Background mean fluorescence		Mean Fluorescence intensity					Subject mean Fluorescence	Background mean fluorescence		Mean Fluorescence intensity					Subject mean Fluorescence	Background mean fluorescence		Mean Fluorescence intensity
Normal	2.0142	0.01224		2.00196				111	25.392	1.834		23.558					43	2.6654	0.012		2.6534
Normal	2.145	0.00945		2.13555				111	38.24	0.043		38.197					43	3.776	0.02112		3.75488
Normal	2.8745	0.011		2.8635				111	33.945	1.863		32.082					43	3.169	0.0142		3.1548
Normal	3.4154	0.01454		3.40086				111	20.2245	0.054784		20.1697					43	12.664	0.0147		12.6493
Normal	4.1145	0.008457		4.10604				111	24.6547	0.08745		24.5672					43	2.1478	0.3654		1.7824
Normal	3.1478	0.0112		3.1366				111	18.654	1.1045		17.5495					43	5.662	0.0154		5.6466
Normal	2.5547	0.00954		2.54516				111	31.2458	0.5478		30.698					43	4.148	0.1457		4.0023
Normal	3.0145	0.045547		2.96895				111	21.2214	0.6245		20.5969					43	10.324	0.0655		10.2585
Normal	4.4879	0.04654		4.44136				111	35.784	1.254		34.53					43	14.211	0.0554		14.1556
Normal	2.11478	0.01457		2.10021				111	25.458	0.841		24.617					43	3.564	0.00987		3.55413
Table Analyzed	Data 1
Data sets analyzed	A-C
ANOVA summary
F	73.38
P value	<0.0001
P value summary	****
Significant diff. among means (P < 0.05)?	Yes
R squared	0.8446
Brown-Forsythe test
F (DFn, DFd)	4.889 (2, 27)
P value	0.0154
P value summary	*
Are SDs significantly different (P < 0.05)?	Yes
Bartlett's test
Bartlett's statistic (corrected)	24.54
P value	<0.0001
P value summary	****
Are SDs significantly different (P < 0.05)?	Yes
ANOVA table	SS	DF	MS	F (DFn, DFd)	P value
Treatment (between columns)	3304	2	1652	F (2, 27) = 73.38	P<0.0001
Residual (within columns)	607.9	27	22.51
Total	3912	29
Data summary
Number of treatments (columns)	3
Number of values (total)	30
Number of families	1
Number of comparisons per family	3
Alpha	0.05
Tukey's multiple comparisons test	Mean Diff.	95.00% CI of diff.	Below threshold?	Summary	Adjusted P Value
Normal vs. 111	-23.69	-28.95 to -18.43	Yes	****	<0.0001	A-B
Normal vs. 43	-3.191	-8.452 to 2.070	No	ns	0.305	A-C
111 vs. 43	20.5	15.23 to 25.76	Yes	****	<0.0001	B-C
Test details	Mean 1	Mean 2	Mean Diff.	SE of diff.	n1	n2	q	DF
Normal vs. 111	2.97	26.66	-23.69	2.122	10	10	15.79	27
Normal vs. 43	2.97	6.161	-3.191	2.122	10	10	2.127	27
111 vs. 43	26.66	6.161	20.5	2.122	10	10	13.66	27

## Sheet: Figure 5
Repeat	control 71	control 72	control 77	control 81	control 84	lcSSc 25	lcSSc 102	lcSSc 111	lcSSc 113	dcSSc 43	dcSSc 110	dcSSc 112	dcSSc 114	dcSSc 115	dcSSc 117
micronuclei	0	0	0	0	0	1.49136	1.17609	1.47712	1	1.30103	1.04139	1.17609	1.77815	1.14613	1.49136
Skin Score	0	0	0	0	0	0.60206	0.60206	0.845098	1.14613	1.38021	1.27875	1.50515	1.47712	0.845098	1.27875
CGAS	0.0934217	0.230449	-0.0705811	-0.207608	-0.0409586	1.09795	1.306	0.456366	1.11093	0.849419	0.882525	1.20249	1.25575	1.12581	1.07004
CDKN1A	0.243038	0.303196	-0.29243	-0.0861861	-0.167491	1.32469	0.993877	0.812245	1.23679	0.568202	1.05423	0.994757	1.2878	0.989895	1.28646
HAS2	0.190332	0.269513	-0.113509	-0.187087	-0.161151	0.83123	0.290035	-0.124939	0.514548	0.064458	0.30963	0.365488	1.12808	0.264818	0.507856
IFNA1	0.0863598	0.206826	-0.0705811	-0.119186	-0.09691	0.176091	0.217484	0.113943	-0.0268721	-0.0655015	-0.0757207	0.0530784	0.572872	0.100371	0.0211893
IFNB1	0.071882	-0.337242	0.123852	0.0253059	-0.283997	0.799341	0.768638	0.68842	0.431364	0.546543	0.587711	0.509203	1.15381	0.49276	0.797268
NOX4	-0.0315171	0.0606978	-0.0457575	-0.00877392	0.0211893	0.187521	0.55145	0.10721	0.686636	0.511883	0.577492	0.620136	1.02366	0.568202	0.70927
TGFB1	0.139879	0.255273	-0.091515	-0.221849	-0.0809219	0.62634	0.378398	0.276462	0.465383	0.348305	0.444045	0.326336	0.873321	0.392697	0.579784
VCAM1	0.155336	0.0791812	-0.0362122	-0.0861861	-0.113509	0.0863598	0.170262	-0.130768	0.0899051	0.0128372	-0.0222764	0.00860017	0.567026	0.117271	0.136721
VEGFA	0.170262	0.378398	-0.167491	-0.275724	-0.107905	1.77225	1.4456	0.944483	1.64444	1.41095	1.72346	1.79141	1.98843	1.80407	1.88969
FGF1	0	0.0293838	0.287802	0.139879	0.133539	0.627366	-0.376751	0.0827854	0.49276	0.178977	-0.180456	0.20412	0.633468	0.371068	-0.0457575
IL6	0	0.0530784	-0.309804	-0.244125	-0.00436481	0.962369	0.569374	0.294466	0.639486	0.494155	0.450249	0.392697	0.720986	0.771587	0.257679
CENPA	0	0.274158	0.149219	-0.283997	-0.229148	0.692847	0.528917	0.541579	0.635484	-0.251812	0	0.693727	0.673942	0.788168	0.556303
TNF	0.117271	-0.0177288	0.0170333	-0.09691	-0.0177288	-0.0757207	0.161368	-0.236572	-0.0655015	0.176091	-0.00877392	-0.0655015	0.357935	-0.102373	-0.00436481
FGF2	0	0.0211893	0.0569049	0.049218	0.307496	0.679428	1.03822	0.167317	0.5302	0.372912	0.49693	0.448706	0.342423	0.465383	0.710117
IL1A	0	0.399674	0.146128	-0.124939	0.0334238	0.501059	1.67797	2.04033	1.01912	1.07335	0.982271	1.07151	0.565848	1.7328	0.951338
IL1B	0	0.149219	-0.136677	-0.19382	-0.148742	1.11394	1.71139	1.57795	1.30168	1.16017	1.20493	1.14145	1.04961	1.8379	1.21139
COL1A1	0	0.469822	0.0569049	0.049218	0.307496	0.498311	0.311754	-1	-0.200659	-0.244125	0.0681859	-0.638272	0.071882	0.378398	0.100371
COL3A1	0	0.0170333	-0.283997	-0.259637	0.25042	0.198657	1.5358	1.42975	0.562293	0.561101	0.766413	0.979093	-0.283997	0.854306	0.184691
ACTB	0	0.247973	-0.21467	-1.1549	-1.09691	0.0569049	0.546543	0.354108	0.303196	-0.356547	0.39794	0.264818	0.305351	0.752816	0.152288
	Below threshold?	P value	Mean of control 71	Mean of lcSSc 25	Difference	SE of difference	t ratio	df
micronuclei	Yes	<0.0001	0	1.31	-1.31	0.157	8.31	273
Skin Score	Yes	<0.0001	0	1.1	-1.1	0.157	6.96	273
CGAS	Yes	<0.0001	0.000944	1.04	-1.03	0.157	6.57	273
CDKN1A	Yes	<0.0001	2.48e-05	1.05	-1.05	0.157	6.7	273
HAS2	Yes	0.0088	-0.000381	0.415	-0.416	0.157	2.64	273
IFNA1	No	0.4957	0.0013	0.109	-0.107	0.157	0.682	273
IFNB1	Yes	<0.0001	-0.08	0.678	-0.758	0.157	4.81	273
NOX4	Yes	0.0005	-0.000833	0.554	-0.555	0.157	3.53	273
TGFB1	Yes	0.003	0.000174	0.471	-0.471	0.157	2.99	273
VCAM1	No	0.5099	-0.000279	0.104	-0.104	0.157	0.66	273
VEGFA	Yes	<0.0001	-0.000492	1.64	-1.64	0.157	10.4	273
FGF1	No	0.6089	0.118	0.199	-0.0806	0.157	0.512	273
IL6	Yes	<0.0001	-0.101	0.555	-0.656	0.157	4.17	273
CENPA	Yes	0.0015	-0.018	0.486	-0.504	0.157	3.2	273
TNF	No	0.9329	0.000387	0.0137	-0.0133	0.157	0.0843	273
FGF2	Yes	0.0058	0.087	0.525	-0.438	0.157	2.78	273
IL1A	Yes	<0.0001	0.0909	1.16	-1.07	0.157	6.8	273
IL1B	Yes	<0.0001	-0.066	1.33	-1.4	0.157	8.87	273
COL1A1	No	0.1252	0.177	-0.0654	0.242	0.157	1.54	273
COL3A1	Yes	<0.0001	-0.0552	0.679	-0.734	0.157	4.66	273
ACTB	Yes	<0.0001	-0.444	0.278	-0.721	0.157	4.58	273

## Sheet: Figure 6
Mean fluorescence
Control DsiRNA	cGAS DsiRNA
21.068	1.6589
15.697	3.753
22.3658	2.325
12.365	2.365
27.365	3.569
24.458	2.364
17.6654	4.5548
15.3325	4.0015
21.458	2.145
19.658	5.6698
Table Analyzed	Data 1
Column B	cGAS DsiRNA
vs.	vs.
Column A	Control DsiRNA
Unpaired t test
P value	<0.0001
P value summary	****
Significantly different (P < 0.05)?	Yes
One- or two-tailed P value?	Two-tailed
t, df	t=11.04, df=18
How big is the difference?
Mean of column A	19.74
Mean of column B	3.241
Difference between means (B - A) ± SEM	-16.50 ± 1.495
95% confidence interval	-19.64 to -13.36
R squared (eta squared)	0.8713
F test to compare variances
F, DFn, Dfd	12.73, 9, 9
P value	0.0008
P value summary	***
Significantly different (P < 0.05)?	Yes
Data analyzed
Sample size, column A	10
Sample size, column B	10

## Sheet: Figure 7
	p-IRF3 mean fluorescence												p-p65 (RELA) mean fluorescence
	Normal	025	111	43	116								Normal	025	111	43	116
	2.677	5.017	5.471	3.731	4.66								2.73	5.938	5.8423	6.612	4.483
	3.221	5.3214	3.2247	3.654	5.3324								3.221	4.654	5.00124	6.321	5.3324
	2.654	4.324	5.6547	5.687	4.324								2.5478	3.1224	4.3324	4.3214	6.621
	3.2214	2.33214	7.011	4.3214	4.112								2.6621	6.3345	8.3324	7.321	4.112
	3.0314	5.314	3.2214	3.324	5.321								3.2	6.3321	6.3362	4.3321	5.321
	2.87	3.2214	3.35	3.324	4.8878								2.4	6.332	4.921	6.1123	4.8878
	2.11	7.121	2.369	3.654	4.921								2.789	7.121	3.3321	7.654	4.921
	2.365	6.554	3.69	5.6654	4.654								2.44	7.2632	5.3321	8.332	3.814
	2.31	6.1124	3.214	3.358	4.11								2.6145	6.3314	8.8879	8.332	3.3214
	Number of families	1
	Number of comparisons per family	4											Number of families	1
	Alpha	0.05											Number of comparisons per family	4
													Alpha	0.05
	Dunnett's multiple comparisons test	Mean Diff.	95.00% CI of diff.	Below threshold?	Summary	Adjusted P Value	A-?
	Normal vs. 025	-2.318	-3.633 to -1.002	Yes	***	0.0002	B	25					Dunnett's multiple comparisons test	Mean Diff.	95.00% CI of diff.	Below threshold?	Summary	Adjusted P Value	A-?
	Normal vs. 111	-1.416	-2.732 to -0.1003	Yes	*	0.0315	C	111					Normal vs. 025	-3.203	-4.743 to -1.662	Yes	****	<0.0001	B	25
	Normal vs. 43	-1.362	-2.678 to -0.04621	Yes	*	0.0406	D	43					Normal vs. 111	-3.079	-4.620 to -1.539	Yes	****	<0.0001	C	111
	Normal vs. 116	-1.985	-3.301 to -0.6688	Yes	**	0.0016	E	116					Normal vs. 43	-3.859	-5.400 to -2.319	Yes	****	<0.0001	D	43
													Normal vs. 116	-2.023	-3.564 to -0.4826	Yes	**	0.0066	E	116
	Test details	Mean 1	Mean 2	Mean Diff.	SE of diff.	n1	n2	q	DF
	Normal vs. 025	2.718	5.035	-2.318	0.5175	9	9	4.479	40				Test details	Mean 1	Mean 2	Mean Diff.	SE of diff.	n1	n2	q	DF
	Normal vs. 111	2.718	4.134	-1.416	0.5175	9	9	2.737	40				Normal vs. 025	2.734	5.937	-3.203	0.6058	9	9	5.287	40
	Normal vs. 43	2.718	4.08	-1.362	0.5175	9	9	2.632	40				Normal vs. 111	2.734	5.813	-3.079	0.6058	9	9	5.083	40
	Normal vs. 116	2.718	4.702	-1.985	0.5175	9	9	3.836	40				Normal vs. 43	2.734	6.593	-3.859	0.6058	9	9	6.37	40
													Normal vs. 116	2.734	4.757	-2.023	0.6058	9	9	3.34	40

## Sheet: Figure 8
A	2'3'-cGAMP levels																B	IFNB levels
	Normal	025	111	43	116													Normal	025	111	43	116
	308.733	744.916	1207.92	760.475	1217.65													109.943	185.268	185.878	209.105	184.291
	318.943	690.475	1025.36	868.128	1180.78													115.157	181.517	213.657	218.179	204.289
	298.321	719.221	1176.33	795.321	1189.65													129.554	191.225	231.365	222.32	214.221
ANOVA summary			Dunnett's multiple comparisons test	Mean Diff.	95.00% CI of diff.	Below threshold?	Summary	Adjusted P Value	A-?								ANOVA summary			Dunnett's multiple comparisons test	Mean Diff.	95.00% CI of diff.	Below threshold?	Summary	Adjusted P Value	A-?
F	139.8		Normal vs. 025	-409.5	-533.3 to -285.7	Yes	****	<0.0001	B								F	25.54		Normal vs. 025	-67.79	-101.8 to -37.95	Yes	***	0.0004	B
P value	<0.0001		Normal vs. 111	-827.9	-951.7 to -704.1	Yes	****	<0.0001	C								P value	<0.0001		Normal vs. 111	-92.08	-126.1 to -62.25	Yes	****	<0.0001	C
P value summary	****		Normal vs. 43	-499.3	-623.1 to -375.5	Yes	****	<0.0001	D								P value summary	****		Normal vs. 43	-98.32	-132.4 to -68.48	Yes	****	<0.0001	D
Significant diff. among means (P < 0.05)?	Yes		Normal vs. 116	-887.4	-1011 to -763.6	Yes	****	<0.0001	E								Significant diff. among means (P < 0.05)?	Yes		Normal vs. 116	-82.72	-116.8 to -52.88	Yes	****	<0.0001	E
C	2'3'-cGAMP levels																D	IFNB levels
	Normal	Normal+G150 (10 μM)	lcSSc (025)	lcSSc (025)+G150 (10 μM)	lcSSc (111)	lcSSc (111)+G150 (10 μM)	dcSSc (43)	dcSSc (43)+G150 (10 μM)	dcSSc (116)	dcSSc (116)+G150 (10 μM)								Normal	Normal G150	25	025 G150	111	111 G150	43	43 G150	116	116 G150
	308.733	187.214	744.916	225.113	1207.92	184.158	760.475	214.326	1217.65	625.519								109.943	100.325	185.268	147.214	185.878	98.3676	209.105	74.4797	184.291	141.254
	318.943	118.021	690.475	314.214	1025.36	446.374	868.128	342.325	1180.78	655.89								115.157	98.3254	181.517	137.332	213.657	120.587	218.179	92.5783	204.289	149.658
	298.321	209.325	719.221	303.32	1176.33	402.32	795.321	321.21	1189.65	605.32								129.554	105.332	176.32	136.65	205.115	111.336	212.36	94.32	197.36	132.666
																		Normal+G150 (10 μM)			lcSSc (025)+G150 (10 μM)			lcSSc (111)+G150 (10 μM)
Normal+G150 (10 μM)			lcSSc (025)+G150 (10 μM)			lcSSc (111)+G150 (10 μM)												vs.			vs.			vs.
vs.			vs.			vs.												Normal			lcSSc (025)			lcSSc (111)
Normal			lcSSc (025)			lcSSc (111)
																		Unpaired t test			Unpaired t test			Unpaired t test
Unpaired t test			Unpaired t test			Unpaired t test												P value	0.0533		P value	0.0007		P value	0.0009
P value	0.0082		P value	0.0002		P value	0.0013											P value summary	ns		P value summary	***		P value summary	***
P value summary	**		P value summary	***		P value summary	**											Significantly different (P < 0.05)?	No		Significantly different (P < 0.05)?	Yes		Significantly different (P < 0.05)?	Yes
Significantly different (P < 0.05)?	Yes		Significantly different (P < 0.05)?	Yes		Significantly different (P < 0.05)?	Yes											One- or two-tailed P value?	Two-tailed		One- or two-tailed P value?	Two-tailed		One- or two-tailed P value?	Two-tailed
One- or two-tailed P value?	Two-tailed		One- or two-tailed P value?	Two-tailed		One- or two-tailed P value?	Two-tailed											t, df	t=2.714, df=4		t, df	t=9.478, df=4		t, df	t=8.759, df=4
t, df	t=4.874, df=4		t, df	t=13.60, df=4		t, df	t=8.025, df=4
																		dcSSc (43)+G150 (10 μM)			dcSSc (116)+G150 (10 μM)
dcSSc (43)+G150 (10 μM)			dcSSc (116)+G150 (10 μM)															vs.			vs.
vs.			vs.															dcSSc (43)			dcSSc (116)
dcSSc (43)			dcSSc (116)
																		Unpaired t test			Unpaired t test
Unpaired t test			Unpaired t test															P value	<0.0001		P value	0.0021
P value	0.0005		P value	<0.0001														P value summary	****		P value summary	**
P value summary	***		P value summary	****														Significantly different (P < 0.05)?	Yes		Significantly different (P < 0.05)?	Yes
Significantly different (P < 0.05)?	Yes		Significantly different (P < 0.05)?	Yes														One- or two-tailed P value?	Two-tailed		One- or two-tailed P value?	Two-tailed
One- or two-tailed P value?	Two-tailed		One- or two-tailed P value?	Two-tailed														t, df	t=18.34, df=4		t, df	t=7.080, df=4
t, df	t=10.15, df=4		t, df	t=30.78, df=4

## Sheet: Fig S1
			patient	102					111					113
					macrophages	PBLs	lesioned fibroblasts			macrophages	PBLs	lesioned fibroblasts			macrophages	PBLs	lesioned fibroblasts
				D1Z5	-0.16107	0.168701	-0.20763		D1Z5	-0.673617	-0.7922	-0.59558		D1Z5	0.08401	0.036237	0.14066
				D1Z7/D5Z2	0.819425	0.562285	-0.07247		D1Z7/D5Z2	-0.2585	-0.26237	-0.48745		D1Z7/D5Z2	-0.1673	-0.55836	0.291363
				D2Z1	0.635364	0.295371	0.163188		D2Z1	-0.03689	-0.01988	-0.01349		D2Z1	-0.02126	-0.01361	0.224539
				D3Z1	0.762461	0.498264	0.177931		D3Z1	-0.1299	-0.11074	0.073097		D3Z1	-0.1619	-0.26431	0.185533
				D4Z1	0.344867	0.379178	-0.56326		D4Z1	-0.20054	-0.50472	0.038864		D4Z1	-0.19109	-0.1638	0.235698
				D5Z1	0.333333	0.232775	-0.37337		D5Z1/D19Z2	-0.05488	-0.04972	0.122376		D5Z1/D19Z2	-0.01712	-0.05083	-0.11988
				D6Z1	0.347365	0.325912	-0.40828		D6Z1	-0.23511	-0.40185	0.074677		D6Z1	-0.3835	-0.0933	0.298262
				D7Z1	0.593488	0.355617	-0.07203		D7Z1	-0.21353	-0.36786	0.186592		D7Z1	-0.19951	-0.12955	0.481039
				D7Z2	0.22502	0.158573	0.248003		D8Z2	-0.34486	0.060233	0.029443		D7Z2	-0.388747	-0.7175	-1.14409
				D8Z2	0.459764	0.295651	-0.18004		D9Z4	-0.14751	0.116678	-0.10951		D8Z2	-0.423925	-0.93475	-0.41185
				D9Z4	0.748841	0.7283	-0.447		D10Z1	-0.32334	0.133518	-0.03283		D9Z4	-0.160374	-0.47623	-0.29047
				D10Z1	0.301553	0.032073	-0.44761		D11Z1	0.06885	0.010141	0.05093		D10Z1	-0.113988	-0.17252	0.242529
				D11Z1	0.023641	0.015584	-0.24623		D12Z3	-0.13847	-0.20962	0.2714		D11Z1	-0.157606	-0.60089	0.260844
				D12Z3	0.055141	0.077856	0.357235		D13Z1	0.254494	0.25206	-0.37589		D12Z3	-0.13706	-0.13706	0.431258
				D13Z1	0.394111	0.34369	-0.758		D14Z1	-0.51216	-0.36251	0.46256		D13Z1	-0.094859	-0.08191	-0.16568
				D14Z1	0.572821	0.508522	0.183689		D15Z3	-0.50858	-0.41287	0.12935		D14Z1	0.083676	-0.02339	-0.33217
				D15Z3	-0.03647	-0.17288	-0.55619		D7Z2	-0.06364	-0.03349	0.155725		D15Z3	-0.145	-0.14132	0.472545
				D16Z2	-0.02609	0.036005	-0.21566		D16Z2	-0.030576	-0.00515	-0.08313		D16Z2	-0.04053	-0.16186	0.184619
				D17Z1	0.235193	-0.30897	-0.26901		D17Z1	-0.21498	-0.23156	-0.14645		D17Z1	-0.00472	-0.24141	0.154495
				D18Z1	-0.06197	-0.13951	-0.45159		D18Z1	-0.20527	-0.13517	0.013489		D18Z1	0.005392	-0.23143	0.177418
				D18Z2	0.081854	0.32016	-0.51254		D18Z2	0.019436	0.12327	-0.05771		D18Z2	0.238492	0.17344	0.045149
				D19Z4	0.42932	0.416119	0.366759		D19Z4	-0.39716	-0.15728	-0.14949		D19Z4	0.294616	0.200433	-0.40949
				D19Z5	0.327228	0.131932	0.263968		D19Z5	-0.04136	-0.07237	-0.08927		D19Z5	-0.0932	-0.15968	0.108031
				D20Z2	0.416288	0.4076	-0.30859		D20Z2	-0.11501	-0.10926	0.02253		D20Z2	-0.209837	-0.14827	0.028137
				D21Z1	0.181332	0.0435	-0.35635		D21Z1	-0.55872	0.416668	-0.01999		D21Z1	0.266583	0.266583	-0.73406
				D22Z4	-0.4505	-0.23823	-0.33111		D22Z4	0.38948	0.119296	-0.29058		D22Z4	0.051301	0.051301	-0.37454
				DXZ1	-0.4504	-0.38314	-0.2924		DXZ1	-0.22561	0.003622	-0.12847		DXZ1	-0.18248	-0.18248	0.128865
				DYZ3	-2	-2	-2		DYZ3	-2	-2	-2		DYZ3	-2	-2	-2
				p82H	-0.08597	-0.02373	0.201883		p82H	0.139264	0.43343	-0.06617		p82H	-0.16206	-0.16206	-0.146065
				top3a	-0.23267	-0.23748	-0.24384		top3a	-0.30794	-0.11984	-0.284682		top3a	-0.12432	-0.12432	-0.166679
				gapdh	-0.51097	-0.41797	-0.07473		gapdh	0.16015	-0.03568	0.09602		gapdh	-0.04846	-0.04846	-0.0385638
				actin	-0.06097	-0.03732	-0.12541		actin	-0.30988	-0.27204	-0.36162		actin	0.08453	0.08453	0.152208
				K111	-0.20507	0.094997	-0.70856		K111	-0.607687	-0.57495	-0.38692		K111	-0.00593	-0.01745	0.251414

## Sheet: Fig S2
	43	macrophages	PBLs	lesioned fibroblasts		110	macrophages	PBLs	lesioned fibroblasts		112	macrophages	PBLs	lesioned fibroblasts
	D1Z5	0.213399	0.160065	-0.37346		D1Z5	-0.16107	-0.10763	-0.30763		D1Z5	0.057014	-0.04372	0.026454
	D1Z7/D5Z2	0.542829	0.04094	-0.50189		D1Z7/D5Z2	0.319425	0.1043	-0.07247		D1Z7/D5Z2	0.126254	-0.113	0.345534
	D2Z1	0.294872	0.11303	-0.4079		D2Z1	0.335364	0.232574	0.163188		D2Z1	0.234756	-0.17049	0.009207
	D3Z1	0.147967	0.156477	-0.30444		D3Z1	0.762461	0.854035	0.177931		D3Z1	0.153834	-0.16569	0.20878
	D4Z1	0.387531	0.0291	-0.35843		D4Z1	0.344867	0.279558	-0.56326		D4Z1	0.159098	-0.08246	0.183017
	D5Z1/D19Z2	0.455846	0.138314	-0.49416		D5Z1	0.333333	0.613122	-0.37337		D5Z1/D19Z2	0.019201	-0.07832	0.183339
	D6Z1	0.555879	0.15186	-0.40402		D6Z1	0.347365	0.420195	-0.40828		D6Z1	0.202746	-0.08902	0.223648
	D7Z1	0.396186	0.144941	-0.54113		D7Z1	0.593488	0.663168	-0.07203		D7Z1	0.265588	-0.13172	0.095693
	D7Z2	0.089506	0.273276	-0.36278		D7Z2	0.22502	0.439722	0.248003		D7Z2	-0.02006	-0.05164	0.285915
	D8Z2	0.208062	0.224288	-0.33235		D8Z2	0.459764	0.400816	-0.18004		D8Z2	0.314395	-0.00815	-0.05768
	D9Z4	0.525417	0.1566	-0.51976		D9Z4	0.748841	0.356452	-0.447		D9Z4	0.307319	-0.03838	0.036885
	D10Z1	0.21598	0.093376	-0.30936		D10Z1	0.301553	0.227059	-0.44761		D10Z1	-0.01951	-0.01812	0.214433
	D11Z1	0.455651	0.184431	-0.54008		D11Z1	0.423641	0.501156	-0.24623		D11Z1	0.007985	0.096528	0.145704
	D12Z3	0.255244	0.038609	-0.29385		D12Z3	0.355141	0.83922	0.357235		D12Z3	0.24529	-0.09079	-0.08666
	D13Z1	0.042898	0.101987	-0.34489		D13Z1	0.394111	0.297488	-0.758		D13Z1	0.337332	0.337332	-0.0831
	D14Z1	0.07316	0.225982	-0.15282		D14Z1	0.572821	0.215334	0.183689		D14Z1	-0.09962	0.061755	0.039924
	D15Z3	0.207552	0.254235	-0.46179		D15Z3	0.43647	0.41568	-0.55619		D15Z3	0.146515	-0.0362	-0.00277
	D16Z2	0.181191	0.021554	-0.20275		D16Z2	0.22609	0.25379	-0.21566		D16Z2	0.158893	0.110817	-0.11046
	D17Z1	0.234583	0.250679	-0.28526		D17Z1	0.235193	0.579222	-0.26901		D17Z1	0.18703	-0.04736	0.084233
	D18Z1	0.278408	0.157371	-0.33578		D18Z1	0.26197	0.520233	-0.45159		D18Z1	0.168995	-0.09538	0.206596
	D18Z2	0.204557	0.201096	-0.20565		D18Z2	0.081854	0.673619	-0.51254		D18Z2	0.158335	-0.06007	0.201588
	D19Z4	0.202891	0.09066	-0.29355		D19Z4	0.42932	0.390494	0.766759		D19Z4	0.136837	-0.05473	0.17572
	D19Z5	0.340643	0.134344	-0.47499		D19Z5	0.027228	0.041952	0.263968		D19Z5	0.228328	-0.19414	0.180956
	D20Z2	0.240838	0.121598	-0.36244		D20Z2	0.416288	0.398579	-0.30859		D20Z2	0.271061	-0.30118	0.223549
	D21Z1	0.4211	0.468984	-0.42687		D21Z1	0.181332	0.122864	-0.35635		D21Z1	-0.17127	-0.34225	0.192198
	D22Z4	0.22347	0.153088	-0.070384		D22Z4	0.4505	0.498086	-0.33111		D22Z4	0.120576	0.025332	0.100257
	DXZ1	0.11272	0.256935	-0.36966		DXZ1	0.4504	0.560636	-0.2924		DXZ1	-0.01211	0.130281	0.128937
	DYZ3	-2	-2	-2		DYZ3	-2	-2	-2		DYZ3	-2	-2	-2
	p82H	0.257568	0.214631	-0.2722		p82H	1.08597	1.1972	0.201883		p82H	-0.15443	0.232809	0.154396
	top3a	-0.05834	-0.126238	-0.06789		gapdh	0.51097	0.536793	-0.57473		top3a	0.053419	0.166038	-0.03469
	gapdh	0.15263	0.062403	0.090231		actin	0.26097	0.231448	0.12541		gapdh	0.110644	0.012682	0.050893
	actin	0.018111	0.028181	-0.04629		K111	0.480507	0.585905	-0.70856		actin	0.220801	0.017862	-0.07343
	K111	-0.224956	-0.19095	-0.03401							K111	0	0	0
	114	macrophages	PBLs	lesioned fibroblasts		115	macrophages	PBLs	lesioned fibroblasts		117	macrophages	PBLs	lesioned fibroblasts
	D1Z5	-0.23799	-0.01314	-0.076		D1Z5	0.137274	0.116067	-0.09073		D1Z5	0.03359	0.013255	0.229445
	D2Z1	0.2954	0.019319	-0.12663		D1Z7/D5Z2	0.060114	0.08942	-0.15068		D1Z7/D5Z2	0.225364	0.315385	-0.04999
	D3Z1	-0.12404	-0.08128	-0.09356		D2Z1	0.029917	0.09854	-0.28513		D2Z1	0.578101	0.67299	0.411763
	D4Z1	-0.14992	-0.14482	-0.06047		D3Z1	0.03694	0.08438	-0.06078		D3Z1	0.233517	0.29138	0.658252
	D5Z1/D19Z2	0.108293	0.010207	-0.46781		D4Z1	0.089111	0.06535	-0.26189		D4Z1	0.498577	0.451276	0.596445
	D6Z1	-0.20711	-0.17253	-0.04271		D5Z1/D19Z2	0.109396	0.027388	-0.18302		D5Z1/D19Z2	0.21536	0.314066	0.377814
	D7Z1	-0.17327	-0.13328	0.011061		D6Z1	0.612709	0.2071	-0.22219		D6Z1	0.106912	0.231638	0.495502
	D7Z2	-0.27288	-0.0633	-0.15428		D7Z1	0.176755	0.02084	-0.10779		D7Z1	0.066625	0.066852	0.531264
	D8Z2	-0.21043	-0.15451	-0.19894		D7Z2	0.091609	0.084532	-0.37954		D7Z2	0.358395	0.20599	0.508795
	D9Z4	0.180676	0.06252	-0.08928		D8Z2	0.110775	-0.03113	-0.36061		D8Z2	0.106961	0.125239	0.524896
	D10Z1	0.215693	0.17403	-0.10115		D9Z4	-0.20407	-0.01059	-0.50253		D9Z4	0.25805	0.243208	0.653871
	D11Z1	0.220692	0.13729	-0.26973		D10Z1	0.05228	-0.01688	-0.17768		D10Z1	0.074331	0.077923	0.477666
	D12Z3	0.084845	0.069933	-0.2414		D11Z1	0.109748	0.102105	-0.26945		D11Z1	0.04336	0.017695	0.269186
	D13Z1	0.05898	0.087891	-0.2772		D12Z3	0.163762	0.06162	-0.03704		D12Z3	0.168626	0.085054	0.462763
	D13Z1 LNA	0.131493	0.00761	-0.3341		D13Z1	-0.01245	-0.06757	-2.09969		D13Z1	0.128068	0.108353	0.17308
	D17Z1	0.240256	0.199588	-0.652259		D14Z1	0.125387	0.12677	-0.17561		D14Z1	-0.18098	-0.12265	1.05124
	D14Z1	0.26227	0.130524	-0.20049		D15Z3	0.118092	0.026653	-0.47311		D15Z3	0.044198	0.10113	0.307721
	D19Z4	0.26227	0.130524	0.60049		D16Z2	0.134404	0.095331	-0.54509		D16Z2	0.186037	0.08007	0.046083
	D21Z1	-0.11236	-0.10915	-0.07807		D17Z1	0.053865	0.034257	-1.24169		D17Z1	0.407154	0.564225	-1.32865
	D22Z4	-0.08087	0.009121	-0.46738		D18Z1	-0.17701	-0.08399	-0.05394		D18Z1	0.023752	0.021172	0.0463029
	DXZ1	-0.1117	-0.12094	0.010946		D18Z2	-0.04009	-0.12466	-0.28798		D18Z2	0.14781	0.089341	0.151127
	DYZ3	-2	-2	-2		D19Z4	0.128574	0.004499	-0.32924		D19Z4	0.19277	0.164637	0.481998
	p82H	-0.10831	-0.24463	-0.15282		D19Z5	0.112446	0.12787	-0.12276		D19Z5	0.12854	0.02421	0.637227
	top3a	0.29407	0.26558	0.223807		D20Z2	0.109938	0.108774	-0.19433		D20Z2	0.3557	0.086191	0.175022
	gapdh	0.30209	0.306248	0.29843		D21Z1	0.07138	0.22518	-1.13728		D21Z1	0.047117	0.041809	0.0213788
	actin	0.119171	0.27398	0.33068		D22Z4	0.213221	0.158208	-0.1449		D22Z4	0.275774	0.225479	0.284978
	K111	0.225013	0.246651	-1.10486		DXZ1	0.008329	-0.05827	-0.29761		DXZ1	0.488279	0.289161	0.195554
						DYZ3	0.27444	0.21536	-0.30612		DYZ3	-2	-2	-2
						p82H	0.125863	0.102048	-0.29678		p82H	-0.04345	-0.0294	0.68696
						top3a	0.054581	0.087948	-0.18063		top3a	0.0560636	-0.03366	-0.10949
						gapdh	0.149034	0.27949	0.195		gapdh	-0.0253099	-0.07083	-0.19193
						actin	0.126851	-0.07575	-0.08147		actin	0.164498	0.145034	0.08375
						K111	-2	-2	-2		K111	0.166325	0.20609	-0.30228

## Sheet: Fig S3
	N59 P3	N59 P4	N63 P3	N63 P8	N67 P4	N67 P9	N68 P3	N68 P8	N68 P4 fungizone	N68 P7 fungizone	17 P4	17 P7	17 P8 fungizone	17 P10 fungizone	18 P4	18 P5	19 P4	19 P9	25 P4	25 P10
D1Z5	0	0.025326	-0.01591	0.031783	-0.05421	0.01049	0.008997	-0.04766	0.044631	0.005218	0.035391	0.014586	-0.0919	-0.00354	0.223835	0.080726	-0.01531	0.030719	0.078067	0.106139
D2Z1	0	0.025449	-0.00482	0.002555	-0.02678	-0.0013	-0.0178	-0.0779	0.020669	-0.02827	0.089282	0.052514	-0.05432	0.019152	0.198768	0.059565	-0.22283	-0.07483	0.01748	0.016785
D3Z1	0	0.000852	0.013915	0.012726	0.026613	0.054939	0.067589	-0.02574	0.088802	0.022382	0.064356	0.041499	-0.01579	0.072042	0.164327	0.049402	-0.1212	-0.07916	0.004745	0.067113
D4Z1	0	-0.01153	0.037988	0.041447	0.033436	0.06484	0.058303	0.005429	0.059975	0.038213	0.141912	0.143955	0.12777	0.10031	0.202543	0.056778	-0.13278	0.029284	0.022798	0.089284
D5Z1	0	0	0.10792	0.172942	0.084289	0.011891	0.090309	0.034468	0.034468	0.054336	0.181973	0.139678	0.101447	0.101447	0.055992	0.140882	0.197927	0.127787	0.161503	0.101447
D6Z1	0	0.066227	0.04365	-0.01987	-0.01039	-0.03146	-0.13802	-0.12839	-0.04741	0.001505	0.148107	0.118606	0.044703	0.01189	0.075107	-0.02544	-0.15789	0.040489	-0.00738	0.097082
D7Z1	0	-0.03011	-0.03161	-0.07511	0.096932	0.013095	0.082181	0.104006	-0.05449	0.007225	0.12282	0.033264	0.087901	0.110328	0.05253	0.052229	-0.06608	0.11695	-0.05509	0.150214
D7Z2	0	-0.0882	-0.00617	-0.11545	-0.04696	0.035522	-0.01566	0.113489	-0.06533	0.120412	0.127787	0.212076	0.225321	0.221257	0.055841	0.003914	-0.3069	-0.19853	-0.05344	0.103856
D8Z2	0	0.028448	0.04967	-0.00271	-0.00377	0.105662	0.078268	0.040188	-0.05464	0.18393	0.078419	0.042747	0.024233	0.10852	0.155482	0.144043	-0.1302	-0.01355	0.045757	0.031759
D9Z4	0	0.000301	0.012644	-0.00076	-0.05915	0.02634	0.066377	0.085041	-0.0736	0.071344	0.101598	0.039586	0.069388	0.136216	0.047412	0.06728	-0.0003	-0.04335	-0.04802	-0.18709
D10Z1	0	0.110177	0.100093	0.038683	0.106565	0.045606	0.122369	-0.03251	0.014901	0.052078	0.255274	0.065775	0.11108	0.124025	0.130497	0.228934	-0.12026	0.086847	0.106264	0.27454
D11Z1	0	0.011439	0.06713	-0.05404	-0.09618	-0.17686	0.051928	-0.06788	-0.08324	-0.13336	0.039736	0.066979	0.064722	0.0572	0.073452	0.07285	-0.25482	-0.05088	0.04967	0.084138
D12Z3	0	0.18122	-0.12839	-0.16948	-0.14405	-0.09498	-0.059	-0.1171	-0.17279	-0.12975	-0.11996	-0.05253	-0.02785	-0.06518	0.056293	-0.02965	-0.06578	0.021524	0.036124	0.055089
D13Z1	0	0.175049	-0.00708	-0.24715	-0.08595	-0.00121	-0.21509	-0.1737	-0.13637	-0.06156	-0.17189	-0.28872	-0.2759	-0.13486	-0.07225	-0.11439	-0.30374	-0.20952	-0.41693	-0.38668
D13Z1 LNA	0	0.107618	-0.10612	-0.02875	0.065324	-0.00361	0.033565	0.085192	0.033565	0.085192	-0.21584	-0.11921	-0.21584	-0.11921	-0.23134	-0.31789	-0.04275	-0.03432	-0.11138	-0.17023
D14Z1/D22Z1	0	0.085643	0.062313	-0.10958	0.073151	0.121767	0.069237	-0.00091	0.079171	0.039736	0.098738	0.03477	0.079021	0.187843	0.212226	-0.16226	-0.11891	0.038231	0.031307	0.055992
D15Z3	0	0.114936	0.241878	0.056895	0.057346	0.09061	-0.01144	-0.0417	-0.09061	0.010687	0.04561	0.02905	0.06999	0.06999	0.313372	-0.04079	0.151418	0.162857	0.019266	0.229536
D16Z2	0	0.039887	0.15187	-0.00948	-0.0712	0.087148	-0.0736	-0.06036	-0.03191	-0.07014	0.101748	0.138324	0.044101	0.012644	0.143592	-0.04952	-0.08158	0.027394	0.11108	0.14028
D17Z1	0	0.114091	0.039285	0.109425	-0.02619	-0.0864	-0.00045	-0.07391	0.061862	0.061862	0.075408	0.079773	0.183026	0.139076	-0.07857	-0.1156	-0.10928	0.071796	0.126433	-0.03011
D17Z1b	0	-0.02679	-0.07707	-0.04787	-0.02153	-0.07646	0.014751	-0.02679	0.014751	-0.02679	-0.022728	-0.01701	-0.00361	-0.09468	-0.18032	-0.09829	-0.03507	0.046058	-0.00361	-0.09468
D18Z1	0	-0.11439	-0.04124	0.123573	-0.06126	-0.2339	0.12544	0.12177	0.262197	0.284022	0.05825	0.039586	0.213882	0.161804	-0.19402	-0.12207	-0.04275	0.019567	0.023029	-0.02198
D18Z2	0	-0.07436	-0.07029	-0.04275	-0.03357	-0.15473	0.00602	0.020741	0.060658	0.068033	0.049821	-0.02123	0.173243	0.046509	-0.1019	0.026942	-0.08128	0.024835	-0.014	-0.05283
D19Z4	0	0.075501	0.115144	0.190703	0.088202	0.178511	0.057647	-0.01596	0.031608	0.048165	0.211474	0.028147	0.079472	0.133507	0.22201	0.051627	-0.08098	0.120713	0.269422	0.194767
D19Z5	0	0.078118	0.163159	0.056744	0.019868	-0.038622	0.133808	-0.15022	0.014751	-0.01174	0.139377	-0.09152	0.185736	0.021072	0.254822	-0.02995	-0.1153	0.084439	0.197325	0.11394
D20Z2	0	0.077156	0.097986	0.188596	0.080526	-0.27048	0.093019	-0.05283	-0.13577	-0.03146	0.278905	0.132754	0.296515	0.030404	0.309459	0.152321	-0.04922	0.191154	0.212678	0.1314
D21Z1	0	0.094674	0.013697	0.040639	0.055992	0.027996	0.052982	0.079773	-0.05238	-0.23691	-0.35236	-0.21855	-0.12583	-0.53704	-0.04922	0.048165	-0.18062	-0.0861	-0.02604	-0.02604
D22Z4	0	0.03107	0.200035	0.064571	-0.03643	-0.07872	0.110027	0.154429	0.0584	0.023782	0.182424	0.269723	0.156385	0.057798	0.363042	0.063969	-0.06593	-0.03808	0.1752	0.16933
DXZ1	0	0.13911	0.049821	0.08775	0.014149	0.098889	0.172942	0.242781	0.201239	0.161653	0.132152	0.23962	0.038683	0.008429	0.035672	-0.00693	-0.059	0.114994	-0.01159	0.054035
DYZ3	-2	-2	0	0	-2	-2	-2	-2	-2	-2	-2	-2	-2	-2	0	0	-2	-2	0	0
p82H	0	0.07586	0.10235	0.097835	0.03507	0.080827	0.024986	-0.11846	0.057949	0.007074	0.161503	0.06999	-0.12192	-0.0727	0.110177	0.091965	-0.04546	-0.0298	0.069237	0.086396
K222	0	-0.04847	-0.34694	-0.07752	0.058852	0.111381	0.04079	0.024835	0.04079	0.024835	-0.16738	0.004215	-0.16738	0.004215	-0.18032	-0.00979	-0.24037	-0.19281	0.019868	0.200486
gapdh	0	0	0.10792	0.172942	0.084289	0.011891	0.090309	0.034468	0.257531	0.04952	0.181973	0.139678	0.068033	-0.06533	0.055992	0.140882	0.197927	0.127787	0.161503	0.101447
thransthyretin	0	-0.0904	-0.0134	-0.08775	0.19733	0.224418	0.095728	0.144043	0.085493	0.0335348	0.080074	0.092717	-0.03823	-0.120561	0.024534	-0.16813	0.015353	0.203948	-0.19402	-0.07993
top3A	0	0	0	0	0	0	0	0	0	0	0	0	0	0	0	0	0	0	0	0

## Sheet: Fig S6
cytoplasmic CENPA											chromatin CENPA
25	43	116									25	43	116
1	0.30911	0.108937									1	1.14394	1.08675
1	0.26795	0.04683									1	0.98912	1.06385
1	0.24354	0.04221									1	1.1303	1.02204
ANOVA summary			Dunnett's multiple comparisons test	Mean Diff.	95.00% CI of diff.	Below threshold?	Summary	Adjusted P Value			ANOVA summary			Dunnett's multiple comparisons test	Mean Diff.	95.00% CI of diff.	Below threshold?	Summary	Adjusted P Value
F	870.5		025 vs. 043	0.7265	0.6592 to 0.7938	Yes	****	<0.0001			F	2.125		025 vs. 043	-0.08779	-0.2117 to 0.03609	No	ns	0.1496
P value	<0.0001		025 vs. 116	0.934	0.8667 to 1.001	Yes	****	<0.0001			P value	0.2006		025 vs. 116	-0.05755	-0.1814 to 0.06633	No	ns	0.3684
P value summary	****										P value summary	ns
Significant diff. among means (P < 0.05)?	Yes										Significant diff. among means (P < 0.05)?	No
R squared	0.9966										R squared	0.4146

[truncated: 5 more sheets: Fig S8, Fig S9, Fig S10 S11 S12 S13 S14, Fig S15, Fig S16]
